# Supplementary material for: Assessment of Biofilm Growth on Microplastics in Freshwaters Using a Passive Flow-Through System
Source: Toxics. 2023 Dec 5;11(12):987. doi: 10.3390/toxics11120987 (PMC10748376; doi:10.3390/toxics11120987)
Supplement: Supplementary file 1 [file toxics-11-00987-s001.zip]

Archive with 1 entries (1 files):
- toxics-2721596-supplementary.pdf
